# Supplementary material for: A Chromosome-Level Genome Assembly and Evolution Analysis of Andrena camellia (Hymenoptera: Andrenidae)
Source: Genome Biol Evol. 2023 May 12;15(5):evad080. doi: 10.1093/gbe/evad080 (PMC10210616; doi:10.1093/gbe/evad080)
Supplement: evad080_Supplementary_Data [file evad080_supplementary_data.zip]

Archive with 2 entries (2 files):
- Supplementary tables.xlsx
- Supplementary fig.pdf
