# Supplementary material for: A Chromosome-Level Genome Assembly and Evolution Analysis of Andrena camellia (Hymenoptera: Andrenidae)
Source: Genome Biol Evol. 2023 May 12;15(5):evad080. doi: 10.1093/gbe/evad080 (PMC10210616; doi:10.1093/gbe/evad080)
Supplement: evad080_Supplementary_Data [file evad080_supplementary_data.zip › Supplementary tables.xlsx]

## Sheet: Table S1
Table S1. Genome size prediction results
property	Min	Max
Homozygous (aa)	0.99688	0.997451
Heterozygous (ab)	0.002549	0.00312
Genome Haploid Length (bp)	331344492	332844869
Genome Repeat Length (bp)	76279306	76624710
Genome Unique Length (bp)	255065186	256220159
Model Fit	0.659129	0.659129
Read Error Rate	0.00136961	0.00136961

## Sheet: Table S2
Table S2. Annotations of repeats in the Andrena camellia genome.
Class	Copies	Length (bp)	Percentage of the genome (bp)
ARTEFACT	4	185	0
DNA	5410	1376996	0.004
Academ-1	455	101687	0.0003
Academ-2	1	55	0
Academ-H	6	273	0
CMC-Chapaev	107	5752	0
CMC-Chapaev-3	698	221564	0.0007
CMC-EnSpm	5743	2196421	0.0064
CMC-Transib	3376	1102846	0.0032
Crypton	32	1234	0
Crypton-A	13	908	0
Crypton-C	8	565	0
Crypton-F	3	101	0
Crypton-H	59	2200	0
Crypton-I	127	22003	0.0001
Crypton-S	11	703	0
Crypton-V	135	10315	0
Crypton-X	3	113	0
Dada	92	4074	0
Ginger-1	128	6333	0
Ginger-2	178	22201	0.0001
IS3EU	95	7431	0
Kolobok	9	479	0
Kolobok-E	477	686044	0.002
Kolobok-H	1	56	0
Kolobok-Hydra	15024	6040972	0.0177
Kolobok-T2	443	42813	0.0001
MULE-F	5	316	0
MULE-MuDR	848	113202	0.0003
MULE-NOF	1415	767731	0.0023
Maverick	9837	15679538	0.046
Maverick-Mavirus	1	50	0
Merlin	3401	514127	0.0015
Novosib	33	1962	0
P	1402	610369	0.0018
P-Fungi	7	442	0
PIF-HarbS	5	331	0
PIF-Harbinger	2844	723585	0.0021
PIF-ISL2EU	39	3106	0
PIF-Spy	1903	1008362	0.003
PiggyBac	2639	852077	0.0025
PiggyBac-X	13	669	0
Sola-1	2511	432289	0.0013
Sola-2	1481	464311	0.0014
Sola-3	50	3042	0
TcMar	740	252339	0.0007
TcMar-Ant1	3	143	0
TcMar-Cweed	4	201	0
TcMar-Fot1	3382	1317306	0.0039
TcMar-ISRm11	47	2101	0
TcMar-Mariner	3789	1179411	0.0035
TcMar-Pogo	402	74588	0.0002
TcMar-Sagan	12	615	0
TcMar-Stowaway	23	1025	0
TcMar-Tc1	15587	5178267	0.0152
TcMar-Tc2	19	667	0
TcMar-Tc4	18316	5559246	0.0163
TcMar-Tigger	622	90226	0.0003
TcMar-m44	897	186052	0.0005
Zator	1058	234852	0.0007
Zisupton	271	14050	0
hAT	586	52662	0.0002
hAT-Ac	7208	1601872	0.0047
hAT-Blackjack	2988	1828557	0.0054
hAT-Charlie	3443	691429	0.002
hAT-Pegasus	265	84393	0.0002
hAT-Restless	1	13	0
hAT-Tag1	423	52878	0.0002
hAT-Tip100	4626	806888	0.0024
hAT-hAT1	62	18912	0.0001
hAT-hAT19	52	6815	0
hAT-hAT5	3	146	0
hAT-hATm	5816	1906570	0.0056
hAT-hATw	12	477	0
hAT-hATx	1305	408349	0.0012
hAT-hobo	87	65869	0.0002
LINE	137	99776	0.0003
CR1	2470	928144	0.0027
CR1-Zenon	27	1541	0
CRE	19	707	0
CRE-Ambal	8	388	0
CRE-Odin	4	171	0
Deceiver	2	63	0
Dong-R4	10	985	0
Dualen	2	86	0
I	901	411972	0.0012
I-Jockey	1169	449610	0.0013
L1	581	30926	0.0001
L1-DRE	12	618	0
L1-Tx1	265	14306	0
L2	1433	257626	0.0008
Penelope	1083	175035	0.0005
Proto1	3	178	0
Proto2	5	282	0
R1	1508	817736	0.0024
R1-LOA	4246	1277153	0.0037
R2	142	35235	0.0001
R2-Hero	16	657	0
R2-NeSL	87	17437	0.0001
RTE	7	325	0
RTE-BovB	81	3952	0
RTE-ORTE	3	123	0
RTE-RTE	13	1252	0
RTE-X	1319	1641978	0.0048
Rex-Babar	13	598	0
Tad1	38	2335	0
LTR	83	22628	0.0001
Caulimovirus	86	4602	0
Copia	5905	3845973	0.0113
DIRS	498	256549	0.0008
DIRS-Q	1	60	0
ERV	1	30	0
ERV-Foamy	1	72	0
ERV1	472	25621	0.0001
ERV4	21	1074	0
ERVK	357	38588	0.0001
ERVL	37	1913	0
ERVL-MaLR	2	87	0
Gypsy	18797	15557075	0.0457
Ngaro	462	339184	0.001
Pao	2896	2990284	0.0088
Unknown	9005	3280289	0.0096
Other	--	--	--
DNA_virus	3	187	0
RC	--	--	--
Helitron	11218	4167250	0.0122
Helitron-2	9	352	0
Retroposon	4	481	0
I-derived	1	116	0
L1-dep	2	335	0
L1-derived	5	306	0
R4-derived	1	73	0
SVA	3	209	0
SINE	3	87	0
5S	1	12	0
7SL	1	279	0
Alu	1	66	0
B4	4	166	0
ID	5	95	0
MIR	2	80	0
tRNA	54	2804	0
tRNA-7SL	2	59	0
tRNA-Core	10	448	0
tRNA-Deu	1	77	0
tRNA-Deu-L2	3	129	0
tRNA-Deu-RTE	1	45	0
tRNA-L2	3	121	0
tRNA-Meta	2	25	0
tRNA-R2	1	67	0
tRNA-RTE	4	243	0
tRNA-V	3	119	0
Unknown	248717	57072923	0.1675
centromeric	2	65	0
Total_interspersed	447415	148429195	0.4356
Low_complexity	7600	388422	0.0011
Satellite	558	75408	0.0002
W-chromosome	1	160	0
Y-chromosome	3	79	0
acro	3	35	0
centr	1	35	0
macro	6	176	0
Simple_repeat	52373	2503439	0.0073
rRNA	550	721570	0.0021
snRNA	21	2370	0
tRNA	170	10400	0
Total	508701	152131289	0.4465

## Sheet: Table S3
Table S3. Annotation results of protein coding-genes
ID	NUM
Structure annotation
Number of protein-coding genes	11258
Number of predicted protein sequences	15262
Mean protein length (aa)	643.7
Mean gene length (bp)	7029
Gene ratio	0.2322
Number of exons per gene	6.9
Mean exon length (bp)	360.6
Exon ratio	0.0832
Number of CDSs per gene	6.7
Mean CDS length (bp)	259.7
CDS ratio	0.0575
Number of introns per gene	5.9
Mean intron length (bp)	839.2
Intron ratio	0.149
Function annotation
Number of genes matching Uniprot records	10866
Number of genes labelled as "Uncharacterized protein"	1188
Number of genes labelled as "unknown function"	410
Number of genes with InterProScan annotations	9342
Number of genes with GO items from InterProScan annotations	6015
Number of genes with MetaCyc items from InterProScan annotations	6206
Number of genes with Reactome items from InterProScan annotations	8082
Number of genes with eggNOG annotations	10637
Number of genes with GO items from eggNOG annotations	7558
Number of genes with Enzyme Codes (EC) from eggNOG annotations	2189
Number of genes with KEGG ko terms from eggNOG annotations	6687
Number of genes with KEGG pathway terms from eggNOG annotations	4049
Number of genes with COG Functional Categories from eggNOG annotations	9689
Number of genes with GO items (combining InterProScan and eggNOG results)	8602
Number of genes with KEGG pathways items (combining InterProScan and eggNOG results)	4049

## Sheet: Table S4
Table S4. Annotations of non-coding RNAs in the Andrena camellia genome.
Class	Copies	Description
rRNA
5_8S_rRNA	23	rRNA	5.8S ribosomal RNA
5S_rRNA	253	rRNA	5S ribosomal RNA
LSU_rRNA_archaea	57	rRNA	Archaeal large subunit ribosomal RNA
LSU_rRNA_bacteria	57	rRNA	Bacterial large subunit ribosomal RNA
LSU_rRNA_eukarya	32	rRNA	Eukaryotic large subunit ribosomal RNA
SSU_rRNA_eukarya	26	rRNA	Eukaryotic small subunit ribosomal RNA
miRNA
bantam	1	miRNA	microRNA bantam
let-7	1	miRNA	let-7 microRNA precursor
mir-1	1	miRNA	mir-1 microRNA precursor family
mir-10	3	miRNA	mir-10 microRNA precursor family
mir-1000	1	miRNA	mir-1000 microRNA precursor family
mir-11	1	miRNA	mir-11 microRNA precursor family
mir-1175	1	miRNA	mir-1175 microRNA precursor family
mir-12	1	miRNA	microRNA mir-12
mir-124	1	miRNA	mir-124 microRNA precursor family
mir-133	1	miRNA	mir-133 microRNA precursor family
mir-137	1	miRNA	microRNA mir-137
mir-154	1	miRNA	microRNA mir-154
mir-184	1	miRNA	microRNA mir-184
mir-190	1	miRNA	microRNA mir-190
mir-2	3	miRNA	mir-2 microRNA precursor
mir-210	1	miRNA	microRNA mir-210
mir-219	1	miRNA	mir-219 microRNA precursor family
mir-252	1	miRNA	microRNA mir-252
mir-263	2	miRNA	microRNA mir-263
mir-275	1	miRNA	microRNA mir-275
mir-276	1	miRNA	microRNA mir-276
mir-2765	1	miRNA	mir-2765 microRNA precursor family
mir-277	1	miRNA	microRNA mir-277
mir-2788	1	miRNA	mir-2788 microRNA precursor family
mir-279	1	miRNA	microRNA mir-279
mir-2796	1	miRNA	mir-2796 microRNA precursor family
mir-282	1	miRNA	microRNA mir-282
mir-283	1	miRNA	microRNA mir-283
mir-286	1	miRNA	microRNA mir-286
mir-305	1	miRNA	microRNA mir-305
mir-31	1	miRNA	microRNA mir-31
mir-315	1	miRNA	microRNA mir-315
mir-317	1	miRNA	microRNA mir-317
mir-33	1	miRNA	microRNA mir-33
mir-3477	1	miRNA	mir-3477 microRNA precursor family
mir-3478	1	miRNA	mir-3478 microRNA precursor family
mir-3718	2	miRNA	mir-3718 microRNA precursor family
mir-449	1	miRNA	microRNA mir-449
mir-46	1	miRNA	mir-46/mir-47/mir-281 microRNA precursor family
mir-6012	1	miRNA	mir-6012 microRNA precursor family
mir-67	1	miRNA	microRNA mir-67
mir-7	1	miRNA	mir-7 microRNA precursor
mir-71	1	miRNA	microRNA mir-71
mir-8	2	miRNA	mir-8/mir-141/mir-200 microRNA precursor family
MIR811	31	miRNA	microRNA MIR811
mir-9	3	miRNA	mir-9/mir-79 microRNA precursor family
mir-927	1	miRNA	microRNA mir-927
mir-928	1	miRNA	mir-928 microRNA precursor family
mir-929	1	miRNA	microRNA mir-929
mir-965	1	miRNA	mir-965 microRNA precursor family
mir-971	1	miRNA	mir-971 microRNA precursor family
mir-980	1	miRNA	mir-980 microRNA precursor family
mir-iab-4	1	miRNA	mir-iab-4 microRNA precursor family
sRNA
isrG	2	sRNA	isrG Hfq binding RNA
snRNA
ceN113	1	snRNA; snoRNA; CD-box	Caenorhabditis snoRNA ceN113
SCARNA8	1	snRNA; snoRNA; scaRNA	Small Cajal body specific RNA 8
SNORA16	1	snRNA; snoRNA; HACA-box	Small nucleolar RNA SNORA16B/SNORA16A family
SNORA53	1	snRNA; snoRNA; HACA-box	Small nucleolar RNA SNORA53
SNORD36	1	snRNA; snoRNA; CD-box	Small nucleolar RNA SNORD36
snosnR60_Z15	2	snRNA; snoRNA; CD-box	Small nucleolar RNA snR60/Z15/Z230/Z193/J17
snoU43	1	snRNA; snoRNA; CD-box	Small nucleolar RNA U43
snoU6-53	1	snRNA; snoRNA; CD-box	Small nucleolar RNA U6-53/MBII-28
snoU85	1	snRNA; snoRNA; HACA-box	Small nucleolar RNA U85
U1	8	snRNA; splicing	U1 spliceosomal RNA
U11	1	snRNA; splicing	U11 spliceosomal RNA
U12	1	snRNA; splicing	U12 minor spliceosomal RNA
U2	10	snRNA; splicing	U2 spliceosomal RNA
U3	2	snRNA; snoRNA; CD-box	Small nucleolar RNA U3
U4	3	snRNA; splicing	U4 spliceosomal RNA
U4atac	1	snRNA; splicing	U4atac minor spliceosomal RNA
U5	5	snRNA; splicing	U5 spliceosomal RNA
U6	5	snRNA; splicing	U6 spliceosomal RNA
U6atac	2	snRNA; splicing	U6atac minor spliceosomal RNA
lncRNA
Sphinx_1	1	lncRNA	Sphinx_ conserved region 1
ribozyme
Hammerhead_3	15	ribozyme	Hammerhead ribozyme (type III)
RNase_MRP	2	ribozyme	RNase MRP
RNaseP_nuc	2	ribozyme	Nuclear RNase P
tRNA
tRNA-Ala	11	tRNA
tRNA-Arg	14	tRNA
tRNA-Asn	5	tRNA
tRNA-Asp	6	tRNA
tRNA-Cys	3	tRNA
tRNA-Gln	13	tRNA
tRNA-Glu	11	tRNA
tRNA-Gly	11	tRNA
tRNA-His	4	tRNA
tRNA-Ile	6	tRNA
tRNA-iMet/Met	9	tRNA
tRNA-Leu	13	tRNA
tRNA-Lys	10	tRNA
tRNA-Phe	4	tRNA
tRNA-Pro	11	tRNA
tRNA-Ser	13	tRNA
tRNA-Thr	10	tRNA
tRNA-Trp	3	tRNA
tRNA-Tyr	4	tRNA
tRNA-Val	10	tRNA
Others
Arthropod_7SK	1	Arthropod 7SK RNA
Histone3	316	Histone 3' UTR stem-loop
K_chan_RES	5	Potassium channel RNA editing signal
Metazoa_SRP	1	Metazoan signal recognition particle RNA
Total	1104

## Sheet: Table S5
Table S5. Gene family statistics
ID	Num
Number of species	11
Number of genes	125440
Number of genes in orthogroups	121326
Number of unassigned genes	4114
Percentage of genes in orthogroups	96.7
Percentage of unassigned genes	3.3
Number of orthogroups	11665
Number of species-specific orthogroups	1139
Number of genes in species-specific orthogroups	6372
Percentage of genes in species-specific orthogroups	5.1
Mean orthogroup size	10.4
Number of orthogroups with all species present	6318
Number of single-copy orthogroups	4892

## Sheet: Table S6
Table S6. Interspecific gene family distribution
Species	01:01:01	N:N:N	Apoidea	Species-specific	Other	Unassigned
Andrena camellia	4892	1833	28	104	3942	459
Anthidium xuezhongi	4892	1729	22	9	3407	761
Aphidius gifuensis	4892	2480	0	1484	2272	376
Apis mellifera	4892	1698	22	65	3075	170
Bombus terrestris	4892	1884	28	77	3354	75
Dufourea novaeangliae	4892	1716	22	15	3110	89
Nasonia vitripennis	4892	2235	0	1876	3855	744
Neodiprion lecontei	4892	1939	0	560	4023	555
Osmia bicornis	4892	1728	24	398	4142	178
Solenopsis invicta	4892	2093	0	1710	5579	516
Vespa velutina	4892	1762	0	74	3140	191
1:1:1: Shared single-copy orthologs
N:N:N: Shared multi-copy orthologs
Apoidea: Common genes unique to Culicidae
Species-specific: Species-specific genes
Others: Other orthologs
Unassigned: orthologs which cannot be assigned into any orthogroups

## Sheet: Table S7
Table S7. List of species used in assembly evaluation and phylogenomic analyses
Species	Accession Number	Data type
Andrena dorsata	GCA_929108735.1	assembly
Andrena haemorrhoa	GCA_910592295.1	assembly
Andrena minutula	GCA_929113495.1	assembly
Andrena fulva	GCA_946251845.1	assembly
Andrena hattorfiana	GCA_944738655.2	assembly
Andrena bucephala	GCA_947577245.1	assembly
Anthidium xuezhong	GCA_022405125.1	Genome
Osmia bicornis	GCF_907164935.1	Genome
Apis mellifera	GCF_003254395.2	Genome
Bombus terrestris	GCF_000214255.1	Genome
Dufourea novaeangliae	GCF_001272555.1	Genome
Nasonia vitripennis	GCF_009193385.2	Genome
Neodiprion lecontei	GCF_021901455.1	Genome
Solenopsis invicta	GCF_016802725.1	Genome
Vespa velutina	GCF_912470025.1	Genome
Aphidius gifuensis	GCA_014905175.1	Genome
